# Supplementary material for: Zn-Doped MnCO3/CS Composite Photocatalyst for Visible-Light-Driven Decomposition of Organic Pollutants
Source: Molecules. 2024 Feb 29;29(5):1094. doi: 10.3390/molecules29051094 (PMC10935289; doi:10.3390/molecules29051094)
Supplement: Supplementary file 1 [file molecules-29-01094-s001.zip]

Archive with 1 entries (1 files):
- molecules-2848130-supplementary.pdf
